# Supplementary material for: A database of human exposomes and phenomes from the US National Health and Nutrition Examination Survey
Source: Sci Data. 2016 Oct 25;3:160096. doi: 10.1038/sdata.2016.96 (PMC5079122; doi:10.1038/sdata.2016.96)
Supplement: Supplementary file 1 [file sdata201696-isa1.zip]

Archive with 3 entries (3 files):
- i_Investigation.txt
- s_study_Patel.txt
- a_assay_Patel.txt
