# Supplementary material for: A database of human exposomes and phenomes from the US National Health and Nutrition Examination Survey
Source: Sci Data. 2016 Oct 25;3:160096. doi: 10.1038/sdata.2016.96 (PMC5079122; doi:10.1038/sdata.2016.96)
Supplement: Supplementary file 1 [file sdata201696-isa1.zip › i_Investigation.txt]

# Investigation File generated for Scientific Data with Investigation File Authoring Tool version 0.1.0 on 03/10/2016 - This metadata file is CC0
ONTOLOGY SOURCE REFERENCE
Term Source Name	NCBITAXON	GAZ	ERO	BAO	NCIT	OBI
Term Source File	http://data.bioontology.org/ontologies/NCBITAXON	http://data.bioontology.org/ontologies/GAZ	http://data.bioontology.org/ontologies/ERO	http://data.bioontology.org/ontologies/BAO	http://data.bioontology.org/ontologies/NCIT	http://data.bioontology.org/ontologies/OBI
Term Source Version	2016AA	$Revision: 1.512 $	2013-08-02	2.0	16.05e	2014-08-18
Term Source Description	National Center for Biotechnology Information (NCBI) Organismal Classification	Gazetteer	Eagle-I Research Resource Ontology	BioAssay Ontology	National Cancer Institute Thesaurus	Ontology for Biomedical Investigations
INVESTIGATION
Investigation Identifier
Investigation Title
Investigation Description
Investigation Submission Date
Investigation Public Release Date
INVESTIGATION PUBLICATIONS
Investigation PubMed ID
Investigation Publication DOI
Investigation Publication Author List
Investigation Publication Title
Investigation Publication Status
Investigation Publication Status Term Accession Number
Investigation Publication Status Term Source REF
INVESTIGATION CONTACTS
Investigation Person Last Name
Investigation Person Mid Initials
Investigation Person First Name
Investigation Person Address
Investigation Person Phone
Investigation Person Fax
Investigation Person Email
Investigation Person Affiliation
Investigation Person Roles
Investigation Person Roles Term Accession Number
Investigation Person Roles Term Source REF
STUDY
Study Identifier	10.1038/sdata.2016.96
Study Title	A database of human exposomes and phenomes from the US National Health and Nutrition Examination Survey
Study Submission Date	06/06/2016
Study Public Release Date	25/10/2016
Study Description	http://www.nature.com/articles/sdata201696#abstract
Study File Name	s_study_Patel.txt
Comment[Subject Keywords]	//;//;//
Comment[Manuscript Licence]	CC BY-4.0
Comment[Experimental Metadata Licence]	CC0
Comment[Supplementary Information File Name]	
Comment[Supplementary Information File Type]	x-zip-compressed
Comment[Supplementary Information File URL]	http://www.nature.com/articles/sdata201696#supplementary-information
Comment[Data Repository]	Dryad Digital Repository
Comment[Data Record Accession]	doi:10.5061/dryad.d5h62
Comment[Data Record URI]	http://dx.doi.org/10.5061/dryad.d5h62
STUDY DESIGN DESCRIPTORS
Study Design Type	source-based data transformation objective
Study Design Type Term Accession Number	ERO:0100039
Study Design Type Term Source REF	ERO
STUDY PUBLICATIONS
Study PubMed ID	""	""	""	""	""	""	""	""
Study Publication DOI	doi:10.1371/journal.pone.0010746	doi:10.1007/s00439-012-1258-z	doi:10.1016/j.reprotox.2013.12.005	doi:10.1093/ije/dys003	doi:10.1161/CIRCULATIONAHA.112.114058	doi:10.1093/ije/dyt208	doi:10.1093/ije/dyw043	doi:10.1093/aje/kwu277
Study Publication Author List	""	""	""	""	""	""	""	""
Study Publication Title	""	""	""	""	""	""	""	""
Study Publication Status	published	published	published	published	published	published	published	published
Study Publication Status Term Accession Number								
Study Publication Status Term Source REF								
STUDY FACTORS
Study Factor Name
Study Factor Type
Study Factor Type Term Accession Number
Study Factor Type Term Source REF
STUDY ASSAYS
Study Assay Measurement Type	database creation objective
Study Assay Measurement Type Term Accession Number	http://www.ebi.ac.uk/efo/swo/SWO_0000509
Study Assay Measurement Type Term Source REF	ERO
Study Assay Technology Type	computational method
Study Assay Technology Type Term Accession Number	BAO:0002094
Study Assay Technology Type Term Source REF	BAO
Study Assay Technology Platform	""
Study Assay File Name	a_assay_Patel.txt
STUDY PROTOCOLS
Study Protocol Name	National Health and Nutrition Examination Surveys (NHANES) data	Creation of a digital handbook: annotating and categorizing the NHANES datasets
Study Protocol Type	Data Source	data transformation
Study Protocol Type Term Accession Number	NCIT:C16493	OBI:0200000
Study Protocol Type Term Source REF	NCIT	OBI
Study Protocol Description		
Study Protocol URI	""	""
Study Protocol Version		
Study Protocol Parameters Name	""	""
Study Protocol Parameters Name Term Accession Number	""	""
Study Protocol Parameters Name Term Source REF	""	""
Study Protocol Components Name	""	""
Study Protocol Components Type	""	""
Study Protocol Components Type Term Accession Number	""	""
Study Protocol Components Type Term Source REF	""	""
STUDY CONTACTS
Study Person Last Name	Patel	Pho	McDuffie	Easton-Marks	Kothari	Kohane	Avillach
Study Person First Name	Chirag J.	Nam	Michael	Jeremy	Cartik	Isaac S.	Paul
Study Person Mid Initials							
Study Person Email	chirag_patel@hms.harvard.edu	""	""	""	""	""	""
Study Person Phone							
Study Person Fax							
Study Person Address							
Study Person Affiliation	Department of Biomedical Informatics, Harvard Medical School, 10 Shattuck St., Boston, Massachusetts 02115, USA	Department of Biomedical Informatics, Harvard Medical School, 10 Shattuck St., Boston, Massachusetts 02115, USA	Department of Biomedical Informatics, Harvard Medical School, 10 Shattuck St., Boston, Massachusetts 02115, USA	Department of Biomedical Informatics, Harvard Medical School, 10 Shattuck St., Boston, Massachusetts 02115, USA	Department of Biomedical Informatics, Harvard Medical School, 10 Shattuck St., Boston, Massachusetts 02115, USA	Department of Biomedical Informatics, Harvard Medical School, 10 Shattuck St., Boston, Massachusetts 02115, USA	Department of Biomedical Informatics, Harvard Medical School, 10 Shattuck St., Boston, Massachusetts 02115, USA
Study Person Roles							
Study Person Roles Term Accession Number							
Study Person Roles Term Source REF							
Comment[Study Person ORCID]	0000-0002-8756-8525						
Comment[Funder]							
Comment[FundRef ID]							
Comment[Funder Term Source REF]							
Comment[Grant Identifier]							
