# Supplementary material for: A database of human exposomes and phenomes from the US National Health and Nutrition Examination Survey
Source: Sci Data. 2016 Oct 25;3:160096. doi: 10.1038/sdata.2016.96 (PMC5079122; doi:10.1038/sdata.2016.96)
Supplement: Supplementary file 1 [file sdata201696-isa1.zip › s_study_Patel.txt]

Source Name	Characteristics[organism]	Term Source REF	Term Accession Number	Characteristics[geographical location]	Term Source REF	Term Accession Number	Protocol REF	Comment[number of files]	Sample Name
NHANES	Homo sapiens	NCBITAXON		United States of America	GAZ	GAZ:00002459	National Health and Nutrition Examination Surveys (NHANES) data	4	Demographics
NHANES	Homo sapiens	NCBITAXON		United States of America	GAZ	GAZ:00002459	National Health and Nutrition Examination Surveys (NHANES) data	163	Laboratory
NHANES	Homo sapiens	NCBITAXON		United States of America	GAZ	GAZ:00002459	National Health and Nutrition Examination Surveys (NHANES) data	19	Examination
NHANES	Homo sapiens	NCBITAXON		United States of America	GAZ	GAZ:00002459	National Health and Nutrition Examination Surveys (NHANES) data	69	Questionnaire
