# Supplementary material for: A database of human exposomes and phenomes from the US National Health and Nutrition Examination Survey
Source: Sci Data. 2016 Oct 25;3:160096. doi: 10.1038/sdata.2016.96 (PMC5079122; doi:10.1038/sdata.2016.96)
Supplement: Supplementary file 1 [file sdata201696-isa1.zip › a_assay_Patel.txt]

Sample Name	Protocol REF	Assay Name	Raw Data File	Comment[Data Repository]	Comment[Data Record Accession]	Comment[Data Record URI]
Demographics	Creation of a digital handbook: annotating and categorizing the NHANES datasets	Demographics	nh_99-06.zip	Dryad Digital Repository	doi:10.5061/dryad.d5h62	http://dx.doi.org/10.5061/dryad.d5h62
Laboratory	Creation of a digital handbook: annotating and categorizing the NHANES datasets	Laboratory	nh_99-06.zip	Dryad Digital Repository	doi:10.5061/dryad.d5h62	http://dx.doi.org/10.5061/dryad.d5h62
Examination	Creation of a digital handbook: annotating and categorizing the NHANES datasets	Examination	nh_99-06.zip	Dryad Digital Repository	doi:10.5061/dryad.d5h62	http://dx.doi.org/10.5061/dryad.d5h62
Questionnaire	Creation of a digital handbook: annotating and categorizing the NHANES datasets	Questionnaire	nh_99-06.zip	Dryad Digital Repository	doi:10.5061/dryad.d5h62	http://dx.doi.org/10.5061/dryad.d5h62
